# Supplementary material for: Design, Synthesis, and Anti-Fungal Evaluation of Heterocyclic Benzoxazole Derivatives
Source: Molecules. 2022 Nov 30;27(23):8375. doi: 10.3390/molecules27238375 (PMC9739801; doi:10.3390/molecules27238375)
Supplement: Supplementary file 1 [file molecules-27-08375-s001.zip]

Archive with 1 entries (1 files):
- molecules-2022407-supplementary.pdf
